# Supplementary material for: Synthesis and Characterisation of Fluorescent Novel Pt(II) Cyclometallated Complexes with Anticancer Activity
Source: Int J Mol Sci. 2023 Apr 28;24(9):8049. doi: 10.3390/ijms24098049 (PMC10178562; doi:10.3390/ijms24098049)
Supplement: Supplementary file 1 [file ijms-24-08049-s001.zip]

Archive with 1 entries (1 files):
- ijms-2344389-supplementary.pdf
